# Supplementary material for: A novel dietary multi-strain yeast fraction modulates intestinal toll-like-receptor signalling and mucosal responses of rainbow trout (Oncorhynchus mykiss)
Source: PLoS One. 2021 Jan 12;16(1):e0245021. doi: 10.1371/journal.pone.0245021 (PMC7802930; doi:10.1371/journal.pone.0245021)
Supplement: S1 File — (XLSX) [file pone.0245021.s001.xlsx]

## Sheet: Effciencies
PCR efficiency assay
Calculation of primer effciency
Primer Id [Tm]	Slope	E-value	E-value %
Elf1α	-3.1254	2.0891	108.91
β_actin	-3.135	2.08439	108.439
TLR2	-3.0277	2.13936	113.936
MyD88	-3.1884	2.05891	105.891
IL-1R1	-3.0259	2.14033	114.033
IRAK4	-2.935	2.19137	119.137
Tollip2	-3.1899	2.05821	105.821
IL-1β	-3.308	2.00585	100.585
TNFα	-3.452	1.94844	94.844
IL-10	-3.1836	2.06115	106.115
TGFβ	-3.1758	2.06482	106.482
IL-12	-3.2804	2.01763	101.763
INF-y	-3.0615	2.12147	112.147
TBet	-3.128	2.08782	108.782
IL-4	-3.1395	2.0822	108.22
Stat6	-3.0794	2.11222	111.222
Gata3	-3.1155	2.094	109.4
Primer No	Sample name	Log (copy no.)	copy no (RNA transcripts)	Cq vlaue
P1	Elf1α	6	0.001	11.571
P1	Elf1α	6	0.001	11.834
P1	Elf1α	6	0.001	12.031
P1	Elf1α	5	0.0001	14.901
P1	Elf1α	5	0.0001	15.057
P1	Elf1α	5	0.0001	15.384
P1	Elf1α	4	1e-05	17.785
P1	Elf1α	4	1e-05	17.563
P1	Elf1α	4	1e-05	17.683
P1	Elf1α	3	1e-06	20.8
P1	Elf1α	3	1e-06	20.658
P1	Elf1α	3	1e-06	20.846
P1	Elf1α	2	1e-07	24.165
P1	Elf1α	2	1e-07	24.247
P1	Elf1α	2	1e-07	24.424
P1	Elf1α	1	1e-08	27.386
P1	Elf1α	1	1e-08	27.411
P1	Elf1α	1	1e-08	27.921
P2	β_actin	6	0.001	8.1
P2	β_actin	6	0.001	8.019
P2	β_actin	6	0.001	8.008
P2	β_actin	5	0.0001	11.386
P2	β_actin	5	0.0001	11.086
P2	β_actin	5	0.0001	11.045
P2	β_actin	4	1e-05	13.911
P2	β_actin	4	1e-05	13.935
P2	β_actin	4	1e-05	13.99
P2	β_actin	3	1e-06	17.41
P2	β_actin	3	1e-06	17.366
P2	β_actin	3	1e-06	17.519
P2	β_actin	2	1e-07	20.415
P2	β_actin	2	1e-07	20.464
P2	β_actin	2	1e-07	20.386
P2	β_actin	1	1e-08	23.824
P2	β_actin	1	1e-08	23.607
P2	β_actin	1	1e-08	23.79
P5	TLR2	6	0.001	7.164
P5	TLR2	6	0.001	7.146
P5	TLR2	6	0.001	7.146
P5	TLR2	5	0.0001	10.647
P5	TLR2	5	0.0001	10.811
P5	TLR2	5	0.0001	10.714
P5	TLR2	4	1e-05	13.055
P5	TLR2	4	1e-05	13.004
P5	TLR2	4	1e-05	13.145
P5	TLR2	3	1e-06	16.266
P5	TLR2	3	1e-06	16.253
P5	TLR2	3	1e-06	16.324
P5	TLR2	2	1e-07	19.315
P5	TLR2	2	1e-07	19.354
P5	TLR2	2	1e-07	19.233
P5	TLR2	1	1e-08	22.573
P5	TLR2	1	1e-08	22.318
P5	TLR2	1	1e-08	22.781
P6	MyD88	6	0.001	8.077
P6	MyD88	6	0.001	7.885
P6	MyD88	6	0.001	7.945
P6	MyD88	5	0.0001	11.09
P6	MyD88	5	0.0001	10.894
P6	MyD88	5	0.0001	10.972
P6	MyD88	4	1e-05	13.866
P6	MyD88	4	1e-05	13.948
P6	MyD88	4	1e-05	13.936
P6	MyD88	3	1e-06	17.235
P6	MyD88	3	1e-06	17.165
P6	MyD88	3	1e-06	17.189
P6	MyD88	2	1e-07	19.548
P6	MyD88	2	1e-07	19.57
P6	MyD88	2	1e-07	19.97
P6	MyD88	1	1e-08	24.196
P6	MyD88	1	1e-08	24.356
P6	MyD88	1	1e-08	24.664
P7	IL-1R1	6	0.001	8.323
P7	IL-1R1	6	0.001	8.254
P7	IL-1R1	6	0.001	8.397
P7	IL-1R1	5	0.0001	11.516
P7	IL-1R1	5	0.0001	11.645
P7	IL-1R1	5	0.0001	11.672
P7	IL-1R1	4	1e-05	14.084
P7	IL-1R1	4	1e-05	14.281
P7	IL-1R1	4	1e-05	14.319
P7	IL-1R1	3	1e-06	17.235
P7	IL-1R1	3	1e-06	17.16
P7	IL-1R1	3	1e-06	17.374
P7	IL-1R1	2	1e-07	20.313
P7	IL-1R1	2	1e-07	20.405
P7	IL-1R1	2	1e-07	20.875
P7	IL-1R1	1	1e-08	23.425
P7	IL-1R1	1	1e-08	23.571
P7	IL-1R1	1	1e-08	23.648
P8	IRAK4	6	0.001	10.153
P8	IRAK4	6	0.001	9.764
P8	IRAK4	6	0.001	9.753
P8	IRAK4	5	0.0001	12.962
P8	IRAK4	5	0.0001	12.684
P8	IRAK4	5	0.0001	12.939
P8	IRAK4	4	1e-05	15.707
P8	IRAK4	4	1e-05	15.791
P8	IRAK4	4	1e-05	15.633
P8	IRAK4	3	1e-06	18.841
P8	IRAK4	3	1e-06	18.915
P8	IRAK4	3	1e-06	18.922
P8	IRAK4	2	1e-07	21.48
P8	IRAK4	2	1e-07	21.508
P8	IRAK4	2	1e-07	21.55
P8	IRAK4	1	1e-08	24.678
P8	IRAK4	1	1e-08	24.639
P8	IRAK4	1	1e-08	24.506
P10	Tollip2	6	0.001	8.107
P10	Tollip2	6	0.001	8.108
P10	Tollip2	6	0.001	8.076
P10	Tollip2	5	0.0001	11.888
P10	Tollip2	5	0.0001	11.775
P10	Tollip2	5	0.0001	11.837
P10	Tollip2	4	1e-05	14.698
P10	Tollip2	4	1e-05	14.943
P10	Tollip2	4	1e-05	14.973
P10	Tollip2	3	1e-06	17.834
P10	Tollip2	3	1e-06	17.979
P10	Tollip2	3	1e-06	17.981
P10	Tollip2	2	1e-07	21.034
P10	Tollip2	2	1e-07	21.14
P10	Tollip2	2	1e-07	21.095
P10	Tollip2	1	1e-08	24.112
P10	Tollip2	1	1e-08	24.249
P10	Tollip2	1	1e-08	24.421
P11	IL-1β	6	0.001	8.108
P11	IL-1β	6	0.001	8.247
P11	IL-1β	6	0.001	8.213
P11	IL-1β	5	0.0001	11.913
P11	IL-1β	5	0.0001	10.949
P11	IL-1β	5	0.0001	11.687
P11	IL-1β	4	1e-05	14.719
P11	IL-1β	4	1e-05	14.487
P11	IL-1β	4	1e-05	14.446
P11	IL-1β	3	1e-06	17.59
P11	IL-1β	3	1e-06	17.654
P11	IL-1β	3	1e-06	17.903
P11	IL-1β	2	1e-07	21.128
P11	IL-1β	2	1e-07	21.144
P11	IL-1β	2	1e-07	20.668
P11	IL-1β	1	1e-08	25.251
P11	IL-1β	1	1e-08	24.575
P11	IL-1β	1	1e-08	25.284
P12	TNFa	6	0.001	7.687
P12	TNFa	6	0.001	7.675
P12	TNFa	6	0.001	7.629
P12	TNFa	5	0.0001	11.198
P12	TNFa	5	0.0001	11.024
P12	TNFa	5	0.0001	11.291
P12	TNFa	4	1e-05	14.106
P12	TNFa	4	1e-05	14.105
P12	TNFa	4	1e-05	14.069
P12	TNFa	3	1e-06	17.456
P12	TNFa	3	1e-06	16.988
P12	TNFa	3	1e-06	17.019
P12	TNFa	2	1e-07	20.492
P12	TNFa	2	1e-07	20.503
P12	TNFa	2	1e-07	20.459
P12	TNFa	1	1e-08	25.506
P12	TNFa	1	1e-08	25.672
P12	TNFa	1	1e-08	25.703
P14	IL-10	6	0.001	7.634
P14	IL-10	6	0.001	7.507
P14	IL-10	6	0.001	7.488
P14	IL-10	5	0.0001	10.727
P14	IL-10	5	0.0001	10.642
P14	IL-10	5	0.0001	10.575
P14	IL-10	4	1e-05	13.977
P14	IL-10	4	1e-05	13.912
P14	IL-10	4	1e-05	13.957
P14	IL-10	3	1e-06	16.927
P14	IL-10	3	1e-06	17.149
P14	IL-10	3	1e-06	16.916
P14	IL-10	2	1e-07	20.441
P14	IL-10	2	1e-07	20.002
P14	IL-10	2	1e-07	20.513
P14	IL-10	1	1e-08	23.387
P14	IL-10	1	1e-08	23.428
P14	IL-10	1	1e-08	23.433
P15	TGFb	6	0.001	7.453
P15	TGFb	6	0.001	7.562
P15	TGFb	6	0.001	7.641
P15	TGFb	5	0.0001	11.237
P15	TGFb	5	0.0001	10.814
P15	TGFb	5	0.0001	11.024
P15	TGFb	4	1e-05	14.092
P15	TGFb	4	1e-05	13.839
P15	TGFb	4	1e-05	13.907
P15	TGFb	3	1e-06	16.856
P15	TGFb	3	1e-06	16.951
P15	TGFb	3	1e-06	16.894
P15	TGFb	2	1e-07	20.148
P15	TGFb	2	1e-07	20.119
P15	TGFb	2	1e-07	20.134
P15	TGFb	1	1e-08	23.554
P15	TGFb	1	1e-08	23.756
P15	TGFb	1	1e-08	23.869
P16	IL-12	6	0.001	6.873
P16	IL-12	6	0.001	6.68
P16	IL-12	6	0.001	6.884
P16	IL-12	5	0.0001	10.074
P16	IL-12	5	0.0001	10.049
P16	IL-12	5	0.0001	10.022
P16	IL-12	4	1e-05	13.748
P16	IL-12	4	1e-05	13.72
P16	IL-12	4	1e-05	13.895
P16	IL-12	3	1e-06	16.777
P16	IL-12	3	1e-06	16.861
P16	IL-12	3	1e-06	16.798
P16	IL-12	2	1e-07	20.015
P16	IL-12	2	1e-07	19.656
P16	IL-12	2	1e-07	19.853
P16	IL-12	1	1e-08	23.271
P16	IL-12	1	1e-08	23.299
P16	IL-12	1	1e-08	23.313
P17	INFy	6	0.001	6.085
P17	INFy	6	0.001	6.074
P17	INFy	6	0.001	5.997
P17	INFy	5	0.0001	8.982
P17	INFy	5	0.0001	9.391
P17	INFy	5	0.0001	8.922
P17	INFy	4	1e-05	12.281
P17	INFy	4	1e-05	12.236
P17	INFy	4	1e-05	12.144
P17	INFy	3	1e-06	15.329
P17	INFy	3	1e-06	15.397
P17	INFy	3	1e-06	15.456
P17	INFy	2	1e-07	18.333
P17	INFy	2	1e-07	18.392
P17	INFy	2	1e-07	18.402
P17	INFy	1	1e-08	21.287
P17	INFy	1	1e-08	21.273
P17	INFy	1	1e-08	21.284
P18	TBet	6	0.001	7.239
P18	TBet	6	0.001	6.897
P18	TBet	6	0.001	7.193
P18	TBet	5	0.0001	10.278
P18	TBet	5	0.0001	9.934
P18	TBet	5	0.0001	9.85
P18	TBet	4	1e-05	13.151
P18	TBet	4	1e-05	12.993
P18	TBet	4	1e-05	13.01
P18	TBet	3	1e-06	15.816
P18	TBet	3	1e-06	15.764
P18	TBet	3	1e-06	15.752
P18	TBet	2	1e-07	18.801
P18	TBet	2	1e-07	18.763
P18	TBet	2	1e-07	18.927
P18	TBet	1	1e-08	22.804
P18	TBet	1	1e-08	23.533
P18	TBet	1	1e-08	23.187
P19	IL-4	6	0.001	6.663
P19	IL-4	6	0.001	6.529
P19	IL-4	6	0.001	6.705
P19	IL-4	5	0.0001	9.576
P19	IL-4	5	0.0001	9.608
P19	IL-4	5	0.0001	9.53
P19	IL-4	4	1e-05	13.185
P19	IL-4	4	1e-05	12.891
P19	IL-4	4	1e-05	13.018
P19	IL-4	3	1e-06	15.943
P19	IL-4	3	1e-06	16.19
P19	IL-4	3	1e-06	16.07
P19	IL-4	2	1e-07	19.19
P19	IL-4	2	1e-07	19.227
P19	IL-4	2	1e-07	19.123
P19	IL-4	1	1e-08	22.157
P19	IL-4	1	1e-08	22.205
P19	IL-4	1	1e-08	22.347
P20	Stat6	6	0.001	6.483
P20	Stat6	6	0.001	6.566
P20	Stat6	6	0.001	6.653
P20	Stat6	5	0.0001	9.866
P20	Stat6	5	0.0001	9.895
P20	Stat6	5	0.0001	9.721
P20	Stat6	4	1e-05	13.017
P20	Stat6	4	1e-05	12.995
P20	Stat6	4	1e-05	12.978
P20	Stat6	3	1e-06	15.958
P20	Stat6	3	1e-06	15.839
P20	Stat6	3	1e-06	15.97
P20	Stat6	2	1e-07	18.96
P20	Stat6	2	1e-07	19.044
P20	Stat6	2	1e-07	18.958
P20	Stat6	1	1e-08	22.062
P20	Stat6	1	1e-08	22.04
P20	Stat6	1	1e-08	22.025
P21	Gata3	6	0.001	6.258
P21	Gata3	6	0.001	6.194
P21	Gata3	6	0.001	6.302
P21	Gata3	5	0.0001	9.453
P21	Gata3	5	0.0001	9.371
P21	Gata3	5	0.0001	9.431
P21	Gata3	4	1e-05	12.545
P21	Gata3	4	1e-05	12.445
P21	Gata3	4	1e-05	12.451
P21	Gata3	3	1e-06	15.672
P21	Gata3	3	1e-06	15.722
P21	Gata3	3	1e-06	15.767
P21	Gata3	2	1e-07	18.875
P21	Gata3	2	1e-07	18.936
P21	Gata3	2	1e-07	18.968
P21	Gata3	1	1e-08	21.689
P21	Gata3	1	1e-08	21.625
P21	Gata3	1	1e-08	21.807
