# Supplementary material for: A novel dietary multi-strain yeast fraction modulates intestinal toll-like-receptor signalling and mucosal responses of rainbow trout (Oncorhynchus mykiss)
Source: PLoS One. 2021 Jan 12;16(1):e0245021. doi: 10.1371/journal.pone.0245021 (PMC7802930; doi:10.1371/journal.pone.0245021)
Supplement: S2 File — (XLSX) [file pone.0245021.s002.xlsx]

## Sheet: FCdata_wk4
Week 4 Fold change data						Week 8 Fold change data
Treatment	Gene	mean	sd	sem		Treatment	variable	mean	sd	sem
MsYF_C	Tlr2	1.47667	1.03575	0.422845		MsYF_C	Tlr2	2.06833	0.989513	0.403967
MsYF_C	Myd88	0.168333	0.845705	0.345258		MsYF_C	Myd88	0.565	0.852684	0.348107
MsYF_C	Il1r1	2.04167	1.57364	0.642435		MsYF_C	Il1r1	2.00833	1.52855	0.624027
MsYF_C	Irak4	4.18333	1.62672	0.664107		MsYF_C	Irak4	0.395	1.28864	0.526085
MsYF_C	Tollip2	3.05167	0.480226	0.196051		MsYF_C	Tollip2	-0.533333	1.14631	0.467979
MsYF_C	Il1b	0.145	1.30555	0.53299		MsYF_C	Il1b	2.35667	1.85951	0.759143
MsYF_C	Tnfa	2.63833	0.887275	0.362228		MsYF_C	Tnfa	1.6	0.975664	0.398313
MsYF_C	Il10	1.37167	0.681599	0.278261		MsYF_C	Il10	0.263333	1.42313	0.580991
MsYF_C	Tgfb	4.04	0.736369	0.300622		MsYF_C	Tgfb	-0.115	1.32204	0.539721
MsYF_C	Il12	-0.62	1.72769	0.705327		MsYF_C	Il12	2.7	1.01448	0.414158
MsYF_C	Infy	-0.438333	1.78974	0.730659		MsYF_C	Infy	1.52667	0.966864	0.394721
MsYF_C	Tbet	-0.396667	0.405496	0.165543		MsYF_C	Tbet	-0.0633333	0.52229	0.213224
MsYF_C	Stat6	0.248333	1.94736	0.795007		MsYF_C	Stat6	0.351667	1.28579	0.524922
MsYF_C	Gata3	-0.413333	1.6789	0.685408		MsYF_C	Gata3	2.84333	1.02911	0.420132
MsYF_P	Tlr2	0.4	1.38324	0.564706		MsYF_P	Tlr2	0.855	1.31159	0.535455
MsYF_P	Myd88	-0.448333	2.47724	1.01133		MsYF_P	Myd88	-0.19	2.4972	1.01948
MsYF_P	Il1r1	2.01833	1.29178	0.527367		MsYF_P	Il1r1	1.84333	1.23356	0.503598
MsYF_P	Irak4	5.715	1.7071	0.696921		MsYF_P	Irak4	-0.0816667	1.54326	0.630034
MsYF_P	Tollip2	3.92333	0.846727	0.345675		MsYF_P	Tollip2	-0.163333	0.511651	0.208881
MsYF_P	Il1b	0.0383333	1.14209	0.466258		MsYF_P	Il1b	1.375	1.11894	0.456806
MsYF_P	Tnfa	1.87667	1.41165	0.576302		MsYF_P	Tnfa	0.811667	0.862912	0.352282
MsYF_P	Il10	0.931667	0.470804	0.192205		MsYF_P	Il10	-0.0716667	1.39813	0.570786
MsYF_P	Tgfb	4.29167	0.992802	0.40531		MsYF_P	Tgfb	-1.20333	1.4123	0.576568
MsYF_P	Il12	-3.085	1.78359	0.728147		MsYF_P	Il12	1.08167	0.9172	0.374446
MsYF_P	Infy	-2.09	1.22991	0.502109		MsYF_P	Infy	0.853333	0.823642	0.336251
MsYF_P	Tbet	-1.82333	1.55467	0.63469		MsYF_P	Tbet	-0.295	0.663468	0.27086
MsYF_P	Stat6	-0.258333	1.30164	0.531391		MsYF_P	Stat6	-0.983333	0.78204	0.319267
MsYF_P	Gata3	-1.56833	1.5671	0.639768		MsYF_P	Gata3	1.73833	1.34244	0.548048
